# Supplementary material for: Functional Plant-Based Beverage Fortified with Hazelnut Cuticle Polyphenols: Antioxidant and Phenolic Content Characterization
Source: Molecules. 2025 Jan 21;30(3):433. doi: 10.3390/molecules30030433 (PMC11820487; doi:10.3390/molecules30030433)
Supplement: Supplementary file 1 [file molecules-30-00433-s001.zip]

Archive with 1 entries (1 files):
- molecules-3410390-supplementary.pdf
